# Supplementary material for: Latin American Prevalence of Glaucoma: A Systematic Review and Meta-Analysis
Source: Vision (Basel). 2025 May 5;9(2):42. doi: 10.3390/vision9020042 (PMC12101209; doi:10.3390/vision9020042)
Supplement: Supplementary file 1 [file vision-09-00042-s001.zip]

Archive with 1 entries (1 files):
- vision-3573569-supplementary.pdf
